# Supplementary material for: Generation of a Biomimetic Substitute of the Corneal Limbus Using Decellularized Scaffolds
Source: Pharmaceutics. 2021 Oct 17;13(10):1718. doi: 10.3390/pharmaceutics13101718 (PMC8541096; doi:10.3390/pharmaceutics13101718)
Supplement: Supplementary file 1 [file pharmaceutics-13-01718-s001.zip]

Archive with 1 entries (1 files):
- pharmaceutics-1372919-supplementary.pdf
